# Supplementary material for: Dynamic identification of important nodes in complex networks based on the KPDN–INCC method
Source: Sci Rep. 2024 Mar 9;14:5814. doi: 10.1038/s41598-024-56226-8 (PMC10924965; doi:10.1038/s41598-024-56226-8)
Supplement: Supplementary file 2 — Supplementary Information 2. [file 41598_2024_56226_MOESM2_ESM.zip]

Archive with 1 entries (1 files):
- Appendix 2(Code and Datasets)/Code File (2).zip
